# Supplementary material for: The Arabidopsis J-Protein AtDjC5 Facilitates Thermotolerance Likely by Aiding in the ER Stress Response
Source: Int J Mol Sci. 2022 Oct 28;23(21):13134. doi: 10.3390/ijms232113134 (PMC9654137; doi:10.3390/ijms232113134)
Supplement: Supplementary file 1 [file ijms-23-13134-s001.zip]

Archive with 1 entries (1 files):
- ijms-1888802-supplementary.pdf
